# Supplementary material for: Investigation of the Formal Pathogenesis of Green Liver Discoloration in Organically Reared Female Bronze Turkeys (Melleagris gallovapo)
Source: Animals (Basel). 2023 May 6;13(9):1558. doi: 10.3390/ani13091558 (PMC10177269; doi:10.3390/ani13091558)
Supplement: Supplementary file 1 [file animals-13-01558-s001.zip]

Archive with 1 entries (1 files):
- animals-2331021-supplementary.pdf
